# Supplementary material for: Meta-analysis of cerebrospinal fluid neuron-specific enolase levels in Alzheimer’s disease, Parkinson’s disease, dementia with Lewy bodies, and multiple system atrophy
Source: Alzheimers Res Ther. 2021 Oct 5;13:163. doi: 10.1186/s13195-021-00907-3 (PMC8493707; doi:10.1186/s13195-021-00907-3)
Supplement: Supplementary file 1 — Additional file 1.. Pooled data for Alzheimer’s disease. SD: standard deviation; SE: standard error. [file 13195_2021_907_MOESM1_ESM.xlsx]

## Sheet: Sheet1
Author	Study label	Year	Comparison	D-N	D-M	D-F	D-age-mean	D-age-SD	D-NSE-mean	D-NSE-SD	C-N	C-M	C-F	C-age-mean	C-age-SD	C-NSE-mean	C-NSE-SD	Comment 1	D-MMSE-mean	D-MMSE-SD	C-MMSE-mean	C-MMSE-SD	Method	Range (ng/mL)	CV	Technical source	Notes
Katayama	Katayama, 2020	2020	AD vs. C	5	2	3	69	14.6116	16.192	4.18776	17	13	4	69.3	15.5	11.4488	5.45113	Original data	13.25	4.92	24.25	2.19	ECLIA	0.075-300	3.0-3.8%	Manufacturer	cobas system/ECLusys/Roche Diagnostics
Christl	Christl, 2019	2019	AD vs. C	26	11	15	70.6	7.8	23.2	7.8	23	13	10	67.8	6.8	19.6	6.2	Estimated mean and SD values	23.9	2.3	27.9	1.7	LIAISON_NSE	0.04-200	0.9-2.3%	Manufacturer	Diasorin Co., Italy
Llorens	Llorens, 2017	2017	AD vs. C	65	22	43	67	11	15	11	50	23	27	70	6	16	5	Original data	?	?	?	?	LIAISON_NSE	0.04-200	0.9-2.3%	Manufacturer	Diasorin Co., Italy
Ohrfelt	Ohrfelt, 2016	2016	AD vs. C	10	3	7	79	10.32	45.3333	15.4801	31	16	15	73.6667	6.99469	22.6667	10.1034	Estimated mean and SD values	29	?	23	?	MILLIPLEX MAP Human Neurological Disorders Magnetic Bead Panel 1 HND1MAG-39K	0.015-60	<10% (intra-assay), <15% (inter-assay)	Manufacturer	Merck Millipore
Schmidt	Schmidt, 2014	2014	AD vs. C	32	11	21	74.37	6.64	20.45	7.21	32	18	14	50.75	16.5	6.43	4.1	Original data	19.22	6.69	29.88	0.35	ECLIA	0.05-370	?	Author	Elecsys, Roche Diagnostics
Caplan	Caplan, 2010	2010	AD vs. C	20			81.1	6.1	8.98	2.98	20			81.6	7.7	4.84	2.02	Original data	22.8	4.3	?	?	ELISA	?	?
Palumbo	Palumbo, 2008	2008	AD vs. C	76	37	39			15.1	9.9	30					8.3	3.5	Original data	?	?	?	?	IRMA (solid phase, two-site)	0.3-200	1.7-2.0% (intra-assay), 3.1-4.5% (inter-assay)	Manufacturer	ELSA-NSE, CIS bio International SpA, Milan
Nooijen	Nooijen, 1997	1997	AD vs. C	28					8.8	2.3	20					8.8	2.6	Original data	?	?	?	?	RIA	2-	?	Author
Parnetti, 1995 (combined)	Parnetti, 1995 (combined)	1995	AD vs. C	30					7.94	3.3394	11					7.8	2.4	Combined (e-AD and l-AD)	16.8	4.93	?	?	IRMA (monoclonal, two-site, single incubation)	0.3-200	1.7-2.0% (intra-assay), 3.1-4.5% (inter-assay)	Manufacturer	ELSA-NSE, CIS bio International SpA, Milan
Blennow	Blennow, 1994	1994	AD vs. C	45	21	24	72.1	7.5	4.7	2.7	33	19	14	64.9	6.4	2.2	1	Original data	?	?	?	?	IRMA (monoclonal, two-site)	1.0-	?	Author	Sangtec, Sweden
Sulkava	Sulkava, 1988	1988	AD vs. C	22	10	12	69	1	9.1	2.2	15	7	8	67.7	1.7	8.6	2.59	SD values calculated from SE values	?	?	?	?	RIA	?	?		Pharmacia, Sweden
Cutler	Cutler, 1986	1986	AD vs. C	30	18	12	66.9	9	12.4	3.61	13	11	2	66.8	9	15	4.4	SD values calculated from SE values	16.6	9.04	?	?	RIA (double antibody)	?	<5% (intra-assay), 6-8% (inter-assay)	Author
Royds	Royds, 1983	1983	AD vs. C	7					9.7	3.1749	23					3	2.4	SD values calculated from SE values	?	?	?	?	RIA	?	<10% (inter-assay)	Author
AD: Alzheimer's disease
C: controls
CV: coefficient of variation
D: disease group
e-AD: early-onset Alzheimer's disease
ECLIA: electrochemiluminescence assay
ELISA: enzyme-linked immunosorbent assay
F: females
l-AD: late-onset Alzheimer's disease
IRMA: immunoradiometric assay
M: males
MMSE: Mini-Mental State Examination
N: number of subjects
NSE: neuron-specific enolase
RIA: radioimmunoassay
SD: standard deviation
SE: standard error
