# Supplementary material for: Meta-analysis of cerebrospinal fluid neuron-specific enolase levels in Alzheimer’s disease, Parkinson’s disease, dementia with Lewy bodies, and multiple system atrophy
Source: Alzheimers Res Ther. 2021 Oct 5;13:163. doi: 10.1186/s13195-021-00907-3 (PMC8493707; doi:10.1186/s13195-021-00907-3)
Supplement: Supplementary file 2 — Additional file 2.. Pooled data for Parkinson’s disease (PD), PD with dementia, and dementia with Lewy bodies. [file 13195_2021_907_MOESM2_ESM.xlsx]

## Sheet: Sheet1
Author	Study label	Year	Comparison	D-N	D-M	D-F	D-age-mean	D-age-SD	D-NSE-mean	D-NSE-SD	C-N	C-M	C-F	C-age-mean	C-age-SD	C-NSE-mean	C-NSE-SD	Comment 1	Comment 2	Method	Range (ng/mL)	CV	Technical source	Notes
Papuc	Papuc, 2020	2020	PD vs. C	58	30	28	65.18	8.54	55.4	7.17	28	13	15	58.14	13.71	45.88	10.91	Original data		ELISA	0.19-150	?	Manufacturer	Demeditec
Katayama	Katayama, 2020	2020	PD vs. C	21	7	14	72.2381	6.90583	14.1762	4.79379	17	13	4	69.3	15.5	11.4488	5.45113	Original data		ECLIA	0.075-300	3.0-3.8%	Manufacturer	cobas system/ECLusys/Roche Diagnostics
Katayama	Katayama, 2020	2020	PDD/DLB vs. C	6	1	5	78.1667	7.88458	18.6517	5.39025	17	13	4	69.3	15.5	11.4488	5.45113	Original data		ECLIA	0.075-300	3.0-3.8%	Manufacturer	cobas system/ECLusys/Roche Diagnostics
Santaella	Santaella, 2020	2020	PD vs. C	55	38	17	57.1	10	11.6	4.2	118	66	52	55.9	8.8	9.4	4.8	Original data		ILMA	?	?		Byk Sangtec, Dietzenbach, Germany
Gmitterova	Gmitterova, 2020	2020	PD vs. C	22	10	12	66.6667	25.3596	9.875	3.79653	32	20	12	66.6667	26.3852	11	5.32242	Estimated mean and SD values		LIAISON NSE monoclonal double (sandwich) chemiluminescence immunoassay	0.04-200	0.07	Manufacturer	Diasorin Co., Italy
Gmitterova	Gmitterova, 2020 (combined)	2020	PDD/DLB vs. C	82	46	36	68.5122	26.3994	12.2951	5.9817	32	20	12	66.6667	26.3852	11	5.32242	Estimated mean and SD values		LIAISON NSE monoclonal double (sandwich) chemiluminescence immunoassay	0.04-200	0.07	Manufacturer	Diasorin Co., Italy
Palumbo	Palumbo, 2008	2008	PDD/DLB vs. C	20	10	10			11.3	8.8	30					8.3	3.5	Original data	McKeith criteria (2006)	IRMA (solid phase, two-site)	0.3-200	1.7-2.0%	Manufacturer	ELSA-NSE, CIS bio International SpA, Milan
Schaf	Schaf, 2005	2005	PD vs. C	40	27	13	63.8	10.7	6.4	1.5	40	27	13	62.9	10.5	6.6	1.8	Original data	MMSE<24 excluded	ECLIA	?	?		Roche Diagnostics
Abdo-c	Abdo-c, 2004	2004	PD vs. C	35	21	14	53.6667	10.8217	5.86667	1.70055	48					8.83333	4.89113	Estimated mean and SD values	Hugh's PD criteria (1992)	ILMA	-200	<5.3% (inter-assay)	Author	Byk Sangtec, Dietzenbach, Germany
Mokuno	Mokuno, 1983	1983	PD vs. C	18					7	3.6	18					4.5	1.2	Original data		EIA	?	?
C: controls
CV: coefficient of variation
D: disease group
DLB: dementia with Lewy bodies
ECLIA: electrochemiluminescence assay
EIA: enzyme immunoassay
ELISA: enzyme-linked immunosorbent assay
F: females
ILMA: immunoluminometric assay
IRMA: immunoradiometric assay
M: males
MMSE: Mini-Mental State Examination
N: number of subjects
NSE: neuron-specific enolase
PD: Parkinson's disease
PDD: Parkinson's disease with dementia
SD: standard deviation
