# Supplementary material for: Meta-analysis of cerebrospinal fluid neuron-specific enolase levels in Alzheimer’s disease, Parkinson’s disease, dementia with Lewy bodies, and multiple system atrophy
Source: Alzheimers Res Ther. 2021 Oct 5;13:163. doi: 10.1186/s13195-021-00907-3 (PMC8493707; doi:10.1186/s13195-021-00907-3)
Supplement: Supplementary file 3 — Additional file 3.. Pooled data for multiple system atrophy. [file 13195_2021_907_MOESM3_ESM.xlsx]

## Sheet: Sheet1
Author	Study label	Year	Comparison	D-N	D-M	D-F	D-age-mean	D-age-SD	D-NSE-mean	D-NSE-SD	C-N	C-M	C-F	C-age-mean	C-age-SD	C-NSE-mean	C-NSE-SD	Comment	Method	Range (ng/mL)	CV	Technical source	Notes
Katayama	Katayama, 2020	2020	MSA-C vs. C	9	5	4	73	8	22.6629	6.56425	17	13	4	69.3	15.5	11.4488	5.45113	Original data	ECLIA	0.075-300	3.0-3.8%	Manufacturer	cobas system/ECLusys/Roche Diagnostics
Katayama	Katayama, 2020	2020	MSA-P vs. C	3	0	3	75	3.4641	16.8167	3.28293	17	13	4	69.3	15.5	11.4488	5.45113	Original data	ECLIA	0.075-300	3.0-3.8%	Manufacturer	cobas system/ECLusys/Roche Diagnostics
Santaella	Santaella, 2020	2020		22	15	7	60.7	7.1	12.4	4.1	118	66	52	55.9	8.8	9.4	4.8	Original data	ILMA	?	?		Byk Sangtec, Dietzenbach, Germany
Abdo-a	Abdo-a, 2007	2007	MSA-C vs. C	26			60.9	7.8	8.9	3.5	32					9.6	5	Original data	ILMA	?	?		Byk Sangtec, Dietzenbach, Germany
Abdo-b	Abdo-b, 2007	2007	MSA-P vs. C	19			59.6	6.6	8	3.1	32					9.6	5	Original data	ILMA	?	?		Byk Sangtec, Dietzenbach, Germany
Abdo-a	Abdo-a, 2004	2004	MSA-C vs. C	14	12	2	60	9.06115	7.66667	3.21259	48					8.83333	4.89113	Estimated mean and SD values	ILMA	-200	<5.3% (inter-assay)	Author	Byk Sangtec, Dietzenbach, Germany
Abdo-b	Abdo-b, 2004	2004	MSA-P vs. C	15	10	5	62	5.72526	8.6	3.18979	48					8.83333	4.89113	Estimated mean and SD values	ILMA	-200	<5.3% (inter-assay)	Author	Byk Sangtec, Dietzenbach, Germany
C: controls
CV: coefficient of variation
D: disease group
ECLIA: electrochemiluminescence assay
ELISA: enzyme-linked immunosorbent assay
F: females
ILMA: immunoluminometric assay
M: males
MSA-C: multiple system atrophy with cerebellar features
MSA-P: multiple system atrophy with predominant Parkinsonism
N: number of subjects
NSE: neuron-specific enolase
SD: standard deviation
