# Supplementary material for: Meta-analysis of cerebrospinal fluid neuron-specific enolase levels in Alzheimer’s disease, Parkinson’s disease, dementia with Lewy bodies, and multiple system atrophy
Source: Alzheimers Res Ther. 2021 Oct 5;13:163. doi: 10.1186/s13195-021-00907-3 (PMC8493707; doi:10.1186/s13195-021-00907-3)
Supplement: Supplementary file 4 — Additional file 4.. Pooled data for frontotemporal dementia. [file 13195_2021_907_MOESM4_ESM.xlsx]

## Sheet: Sheet1
Author	Study label	Year	Comparison	D-N	D-M	D-F	D-age-mean	D-age-SD	D-NSE-mean	D-NSE-SD	C-N	C-M	C-F	C-age-mean	C-age-SD	C-NSE-mean	C-NSE-SD	Method	Range (ng/mL)	CV	Technical source	Notes
Palumbo	Palumbo, 2008	2008	FTD vs. C	28					9.1	6.1	30					8.3	3.5	IRMA (solid phase, two-site)	0.3-200	1.7-2.0% (intra-assay), 3.1-4.5% (inter-assay)	Manufacturer	ELSA-NSE, CIS bio International SpA, Milan
Nooijen	Nooijen, 1997	1997	Pick disease vs. C	5			57		8.1	1.9	20			70		8.8	2.6	RIA	2-	?	Author
C: controls
CV: coefficient of variation
F: females
FTD: frontotemporal dementia
IRMA: immunoradiometric assay
M: males
N: number of subjects
NSE: neuron-specific enolase
RIA: radioimmunoassay
SD: standard deviation
